# Supplementary material for: Energy crisis and cartilage collapse: metabolic reprogramming of chondrocytes in osteoarthritis
Source: Front Immunol. 2026 Jul 16;17:1834080. doi: 10.3389/fimmu.2026.1834080 (PMC13421394; doi:10.3389/fimmu.2026.1834080)
Supplement: Supplementary file 1 [file Table1.xlsx]

## Sheet: Sheet1
Sirtuin	Change/Function in OA	Upstream Regulators / Pathways	Key Downstream Effects / Mechanisms	Potential Pharmacological Interventions	References
SIRT1	Dual role: moderate activation protects cartilage, but excessive activation depletes NAD⁺ and promotes catabolism	Activators: Evodiamine (SIRT1/PGC‑1α), resveratrol Inhibitors: Homocysteine (inhibits SIRT1/AMPK/PGC‑1α)	Promotes mitochondrial biogenesis → maintains ECM; inhibits MMP‑13. Overactivation reduces ATP and increases MMP‑13	Evodiamine, resveratrol, SRT1720 (specificity debated)
SIRT2	Decreased expression may enhance inflammation	– (regulated by celastrol in OA models)	Deacetylates NF‑κB p65 → inhibits NLRP3 inflammasome → reduces pyroptosis	Celastrol (upregulates SIRT2)
SIRT3	Reduced in OA chondrocytes; restoration preserves mitochondrial function	Activators: AMPK‑SIRT3 axis (e.g., Asperosaponin VI, polydatin)	Deacetylates PINK1 and PKM2 → promotes mitochondrial renewal and mitophagy; reduces ROS	Asperosaponin VI, polydatin, chondrocyte‑mimetic nanoplatforms
SIRT4	Downregulated in OA; deficiency drives senescence	–	Loss of SIRT4 impairs mitophagy → mitochondrial dysfunction and chondrocyte senescence	–
SIRT5	Chondroprotective	–	Desuccinylates ACSL4 → inhibits ferroptosis	Curcumin (acts partly through SIRT5)
SIRT6	Downregulation compromises mitochondrial integrity	–	Maintains mitochondrial function, reduces oxidative stress; deficiency promotes senescence	–
SIRT7	Dysregulation leads to impaired autophagy	–	Activates autophagy → protects cartilage; deficiency accelerates OA	–
