# Supplementary material for: Energy crisis and cartilage collapse: metabolic reprogramming of chondrocytes in osteoarthritis
Source: Front Immunol. 2026 Jul 16;17:1834080. doi: 10.3389/fimmu.2026.1834080 (PMC13421394; doi:10.3389/fimmu.2026.1834080)
Supplement: Supplementary file 2 [file Table2.xlsx]

## Sheet: Sheet2
Changes in the rate-limiting enzyme of glycolysis in osteoarthritis
Enzyme	Expression/Changes in OA	Upstream-regulators/Pathways	Impact on inflammation/ECM degradation	Drug/Intervention	References
HK Ⅱ	Up-regulated	Positive regulator: TGF-β1, HIF-1α, mechanical stress/PIEZO1, PI3K/Akt pathway, NF-κB pathway, NLRP3 inflammasome	Increases the level of inflammatory factors and MMPs; promotes M1 macrophage activation and ECM degradation; and it enhances glycolysis	2-Deoxyglucose, Chrysin
		Negative regulator: Normal chondrocytes can downregulate GLUT-1/HK Ⅱ under high-glucose conditions, but this feedback mechanism is lost in OA
PFKFB3	Controversial: Some studies suggest an increase, while others suggest a decrease	Positive regulator: Lactate/H3K18la/H4K12la positive feedback loop; PI3K/Akt/CHOP pathway	Dual roles: Protective effects: Overexpression of PFKFB3 alleviates stress and inflammation, promotes the expression of aggrecan and type II collagen; Destructive effects: PFKFB3 participates in a lactate-mediated positive feedback loop, exacerbating cartilage inflammation	Songorine; Tiopronin
		Negative regulator: TNF-α and IL-1β can suppress PFKFB3 expression; promoter methylation can silence PFKFB3 expression
PKM2	Up-regulated, accompanied by the conversion of tetramers to dimers	Positive regulator: NF-κB pathway, ERK signalling, HIF-1α	PKM2 binds to NF-κB, leading to the release of inflammatory factors and MMPs; the PKM2-ERK interaction disrupts mitochondrial homeostasis	PKM2 Tetramer Stabilizer TEPP-46
		Negative regulator: The SIRT3-PINK1 axis promotes PKM2 tetramerization; LincRNA-EPS binds to SRSF3 to inhibit PKM2 alternative splicing
LDHA	Up-regulated	Positive regulator: HIF-1α, c-MYC, the stearoyl/lactate-HIF-1α axis, STAT1-MAPK signalling; the lactate-H3K18 lactylation-LDHA axis	Inhibits glycosaminoglycan synthesis; elevates ROS levels, leading to chondrocyte damage; promotes TPI1 gene transcription, creating a positive feedback loop of inflammation; accelerates ECM degradation	Oxamate ; α-solanine; DCA
