# Supplementary material for: Energy crisis and cartilage collapse: metabolic reprogramming of chondrocytes in osteoarthritis
Source: Front Immunol. 2026 Jul 16;17:1834080. doi: 10.3389/fimmu.2026.1834080 (PMC13421394; doi:10.3389/fimmu.2026.1834080)
Supplement: Supplementary file 3 [file Table3.xlsx]

## Sheet: Sheet2
Therapeutic agents in the current literature
Pathway	Target	Drug	Research Model	References
Glycolytic Pathway	PEN/AMPK	Metformin	DMM Mice、ACLT Mice
	NFκB	Chrysin	Human OA Chondrocytes
	PFKFB3	Songorine	ACLT Rat
	HIF-1α	α-Solanine	Rat
	LDHA	Oxamate	ACLT rat
Mitochondrial Pathway	SIRT1/PGC-1α	Evodiamine	DMM Mice、ACLT Rat
	Nrf2	Curcumin	DMM Mice、MIA Rat、Human
	Nrf2	Quercetin	DMM Rat、MIA Rat
	Nrf2	Mitoquinone	DMM Mice
	Bnip3	Tiopronin	DMM Mice
Glutamine Pathway	JNK	L-glutamine	DMM Mice
